# Supplementary material for: Phenotypic and genotypic detection of extended spectrum beta lactamase enzyme in Klebsiella pneumoniae
Source: PLoS One. 2022 Sep 29;17(9):e0267221. doi: 10.1371/journal.pone.0267221 (PMC9522270; doi:10.1371/journal.pone.0267221)
Supplement: S1 Data — (XLSX) [file pone.0267221.s001.xlsx]

## Sheet: Antibiotic R
Sample no	Ampicillin	Amoxi/clav	Pip/TZB	Cefazolin	Cefoxitin	Ceftazidime	Cefotaxime	Ceftriaxone	Cefepime	Azreonam	Imipenem	Meropenem	Amikacin	Gentamycin	Tobramycin	Ciprofloxacin	Trimethoprim	Nitrofurantoin	ESBL
1	R	R	S	R	S	S	S	S	S	S	S	S	S	S	S	S	S	S	N
2	R	R	R	R	S	S	S	S	S	S	S	S	S	R	R	R	S	S	N
3	R	R	R	S	R	R	R	R	R	R	R	R	R	R	R	R	S	S	N
4	R	R	S	R	S	S	S	S	S	S	S	S	R	R	R	R	R	R	N
5	R	R	S		S	R	S	R	R	R	S	S	S	S	S	R	R		N
6	R	R	R	R	S	R	R	R	S	R	S	S	R	R	S	S	R	S	P
7	R	R	S		S	R	R	S	R	S	S	S	S	S	S	S	S		P	blue
8	R	R	S	S	S	S	S	S	S	S	S	S	S	S	S	S	S	S	N	ESBL +
9	R	R	S	S	S	S	S	S	S	S	S	S	S	S	S	S	S	S	N
10	R	R	S	R	S	R	R	R	R	R	S	S	S	R	R	I	R	I	P	red & blue
11	R	R	R	R	R	R	R	R	R	R	R	R	R	R	R	R	R	R	P	cephelo
12	R	R	R		R	R	R	R	R	R	R	R	S	R	R	R	R		P
13	R	R	R		R	R	R	R	R	R	R	R	R	R	R	R	R	R	P
14	R	R	I	R	R	R	R	R	S	R	S	S	S	S	S	S	S	S	N
15	R	R	S	R	S	S	R	R	R	S	S	S	S	R	R	S	R	R	P
16	R	R	S		S	S	S	R	R	R	R	R	R	R	R	R	R		N
17	R	R	S		S	S	S	S	S	S	S	S	S	R	R	S	R	S	N
18	R	R	R		R	R	R	R	R	R	R	R	R	R	R	R	R		N
19	R	R	R		R	R	R	R	R	S	R	R	S	R	I	S	R		P
20	R	R	R		R	R	R	R	R	R	R	R	R	R	R	R	R		P
21	R	R	S		S	R	R	R	R	R	S	S	S	R	I	S	S		P
22	R	R	R	R	R	R	R	R	R	R	R	R	R	R	R	R	R		N
23	R	R	S	S	S	S	S	S	S	S	S	S	S	S	S	S	S	S	N
24	R	R	R	R	R	R	R	R	R	S	R	R	R	R	R	R	R	R	N
25	R	R	R	R	R	R	R	R	R	R	R	R	R	R	R	R	R	R	P
26	R	R	R		S	S	S	S	R	S	S	S	R	S		S	R	R	N
27	R	R	R		S	R	R	R	R	R	S	S	R	R		R	S	R	P
28	R	R	S		R	R	R	R	R	R	S	S	R	R		S	R	R	N
29	R	R	R	R	S	R	R	R	R	R	S	S	R	S		S	S	S	P
30	R	R	R	R	R	R	R	R	R	R	R	R	R	R	R	R	R	R	N
31	R	R	R	R	I	R	R	R	R	R	S	S	S	S	S	I	S	I	P
32	R	R	R	R	R	R	R	R	R	R	R	R	S	R	R	R	S	R	N
33	R	R	R		S	S	S	S	S	S	S	S	S	S		R	R	S	N
34	R	R	R		R	R	R	R	R	R	R	R	R	R		R	R	R	N
35	R	R	R	R	R	R	R	R	R	R	R	R	S	I		S	S	R	P
36	R	R	S		S	S	S	S	S	S	S	S	S	S		S	S	S	N
37	R	R	R	R	R	R	R	R	R	R	R	R	R	R	R	R	S	I	P
38	R	R	R	R	R	R	R	R	R	R	R	R	R	R	R	R	R	R	N
39	R	R	S	R	R	R	R	R	R	R	S	S	S	S	S	R	R	I	P
40	R	R	R	R	R	S	R	R	S	S	S	S	S	S	R	S	R	R	P
41	R	I	S	R	S	R	R	R	S	S	S	S	S	R	R	R	R	S	P
42	R	R	R	R	R	R	R	R	R	R	R	R	S	R	R	R	S	R	P
43	R	R	R	R	S	R	R	R	R	R	S	S	R	S	R	R	S	S	P
44	R	R	S	R	R	R	R	R	R	R	S	S	S	S	S	R	R	I	P
45	R	R	R	R	R	R	R	R	R	R	S	S	R	R	R	R	R	S	P
46	R	R	S	S	S	S	S	S	S	S	S	S	S	S	R	S	S	S	N
47	R	R	S	S	S	S	S	S	S	S	S	S	S	S		S	S	S	N
48	R	R	I	R	S	R	R	R	R	R	S	S	S	S		S	R	I	P
49	R	R	S	S	S	S	S	S	S	S	S	S	S	S		S	S	S	N
50	R	R	R		R	R	R	R	R	R	R	R	R	S	R	R	S	R	N
51	R	R	S	R	S	R	R	R	R	R	S	S	S	S	S	S	R	I	P
52	R	R	R	R	R	R	R	R	R	R	R	R	S	R	R	R	R	R	P
53	R	R	S	R	S	R	R	R	R	R	S	S	S	S	I	R	S	R	P
54	R	R	I	R	S	R	R	R	R	R	S	S	S	S	I	R	R	I	P

## Sheet: Bank
Sample no	Gender	Age	Hospital	Ward	Type of sample	ESBL	ESBL	TEM	SHV	Urine	Blood	ETA	Tip. cath	w.swab	sputum
1	Male		Shar	ICU	Blood		Negative
2	Male		Shar	ICU	ETA		Negative
3	male		Shar	ICU	ETA		Negative
4	Female		Hiwa	ICU	Blood		Negative
5	Female		Hiwa	ICU	Urine		Positive
6	Male		Shar	Internal medicin	Urine		Positive
7	Male		pediatric	pediatric	Blood		Positive
8	Female		shar	ICU	Urine		Negative
9	Female		Shar	ICU	Urine		Negative
10	female		Shar	Dialysis	Catheter tip		Positive
11	Male		Shar	ICU	Blood		Positive
12	Female		shar	ICU	Blood		Positive
13	Male		shar	ICU	ETA		Positive
14	Male		shar	ICU	ETA		Negative
15	Male		shar	ICU	Urine		Negative
16	Male		shar	OPD	Urine		Negative
17	Male		Teaching H	Internal medicin	W. Swab		Negative
18	Male		shar	Dialysis	Catheter tip		Negative
19	Male		shar	Dialysis	Catheter tip		Positive
20	Male		shar	ICU	ETA		Positive
21	Female		shar	Internal medicin	Sputum		Positive
22	Female		shar	ICU	ETA		Negative
23	Male		shar	ICU	ETA		Negative
24	Male	33 YEARS	Shar	ICU	Sputum		Negative
25	Female		Shar	ICU	ETA		Positive
26	Male		Hiwa	ICU	Blood		Negative
27	Female		Hiwa	ICU	ETA		Positive
28	Female		Hiwa	ICU	Urine		Negative
29	Female		Hiwa	ICU	Blood		positive
30	Female	49 years	Shar	internal medicin	Urine		Negative
31	Male	58 years	Shar	Internal medicin	Urine		Positive
32	Male		Shar	ICU	W. Swab		Negative
33	Female		Shar	ICU	Urine		Negative
34	Male		Hiwa	ICU	Blood		Negative
35	Female		Teaching H	Internal medicin	Urine		Positive
36	Male		Hiwa	Internal medicin	Blood		Negative
37	Male		Shar	ICU	Blood		Positive
38	Female		Shar	ICU	Urine		Negative
39	female		teaching H	Internal medicin	ETA		Positive
40	Male		Teaching H	Internal medicin	Urine		Positive
41	Female		Hiwa	Dialysis	Urine		Positive
42	Female		pediatric	Internal medicin	Urine		Positive
43	Female		Shar	ICU	ETA		Positive
44	Female		Shar	ICU	Urine		Positive
45	Male		Hiwa	ICU	Urine		Positive
46	Male		Shar	OPD	Urine		Negative
47	Male		pediatric	pediatric	Urine		Negative
48	Female		pediatric	pediatric	Urine		Positive
49	Female		Shar	OPD	Urine		Negative
50	Female		Shar	Internal medicin	W. Swab		Negative
51	Female		Shar	ICU	W. Swab		Positive
52	Male		Shar	ICU	Catheter tip		Positive	negative
53	Male		Shar	ICU	ETA		Positive
54	Male		Shar	Dialysis	blood		Positive

## Sheet: ESBL
Sample no	ESBL	mucosity	Colony morphology	Hemolysis	Capsul
1	Negative
2	Negative
3	Negative
4	Negative
5	Negative
6	Positive
7	Positive
8	Negative
9	Negative
10	Positive
11	Positive
12	Positive
13	Positive
14	Negative
15	Negative
16	Negative
17	Negative
18	Negative
19	Positive
20	Positive
21	Positive
22	Negative
23	Negative
24	Negative
25	Positive
26	Negative
27	Positive
28	Negative
29	positive
30	Negative
31	Positive
32	Negative
33	Negative
34	Negative
35	Positive
36	Negative
37	Positive
38	Negative
39	Positive
40	Positive
41	Positive
42	Positive
43	Positive
44	Positive
45	Positive
46	Negative
47	Negative
48	Positive
49	Negative
50	Negative
51	Positive
52	Negative
53	Positive
54	Positive

## Sheet: Tables
			wa 3-5
	ESBL/WA	ICU	Dialysis	Int.Med	Pedia	OPD
	Positive	13	4	7	2	0					Sa/Wa 3-1
	Negative	19	1	4	1	3
										Blood	urine	ETA	Ca. tip	Sputum	W.swab
										8	9	11	1	1	2
										1	1	0	3	0	0
										1	8	1	0	0	1
										1	2	0	0	0	0
	ESBL/SEX	Male	Female							0	3	0	0	0	0
	Positive	12	14		Sam. No.	Male	Female			11	23	12	4	1	3
	Negative	17	11		54	29	25
		ABO 3/2								Blood	Urine	ETA	Ca. Tip	Sputum	W.Swab
										6	10	7	2	0	1
	Antibiotic		R	I	S					5	13	5	2	1	2
	AMX		54 (100%)	0 (0%)	0(0%)					11	23	12	4	1	3
	AMC		53(98.15)	1(1.85)	1(1.85)					esbl 3-4
	PTZ		28(51.85)	3(5.5%)	23(42.60)					Mucoid	Hemolysis		ESBL +ve	TEM	SHV	SHV & TEM
	FOX		25(46.29)	1(1.85%)	28 (51.85)					2	0		26
	CAZ		38(70.37)	0 (0)	16 (29.63)					4
	CXT		40 (74.1)	0 (0)	14 (25.9)					6
	CFM		37(68.52)	0 (0)	17(31.48)
	CRO		40 (74.1)	0 (0)	14 (25.9)								ESBL	Screen	Confirmatory
	ATM		35 (64.8)	0 (0)	19 (35.2)
	IPM		20 (37.0)	0 (0)	34 (63.0)
	MEM		20 (37.0)	0 (0)	34 (63.0)
	AN		22(40.74%)	0 (0)	32(59.26%)
	CM		29(53.70%)	1(1.85%)	24(44.44%)
	CIP		30(55.55%)	2(3.70%)	22(40.74%)					Screen	Confirmatory		Hyperviscosity	hemolysis
	TMP		31(57.40%)	0(0%)	23(42.60%)					44	28
										10	26
														ESBL	Hyperviscosity	hemolysis
														ESBL +ve	2
										ESBL +VE	ESBL -VE	Total		ESBL -ve	6
										2	6	8
										26	20	46
										28	26	54
								Specimen		Number	ESBL +ve	ESBL -ve		Sex	Number	Percentage
								Urine		21	10	11		Male	29	0.537
								Blood		11	6	5		Female	25	0.463
								ETA		12	7	5		Total	54	1
								Ca.Tip		4	3	1
								Sputum		2	1	1
						Total n(%)		W.swab		4	1	3
	Wards	ESBL Positive n(%)		ESBL Negative n(%)		Total n(%)		Total		54	28	26
	ICU	15		17		32 (59.26%)
	Dialysis	4		1		5 (9.26%)				Dialysis	OPD	Pedia	Other
	Pediatric	2		1		3 (5.55%)
	OPD	0		3		3(5.55%)
	Others	7		4		11 (20.37%)
	Total	28 (51.85%)		26 (48.15%)		54(100%)
												Specimen	purity	con ng/µl
	Specimen	ICU	Dialysis	Pediatric	OPD	Other	Percentage					5	2.01	267
	Urine	9	1	2	3	8	23 (42.6%)					6	1.99	760
	Blood	8	1	1	0	1	11 (20.37%)					7	2.04	704
	ETA	11	0	0	0	1	12 (22.22%)					10	1.98	172
	Ca.Tip	1	3	0	0	0	4 (7.41%)					11	2	547
	Sputum	1	0	0	0	0	1 (1.85%)					12	2.01	433
	W.swab	2	0	0	0	1	3 (5.55%)					13	2.01	243
	Total %	32(59.26%)	5(9.26%)	3(5.55%)	3(5.55%)	10(20.37%)	54 (100%)					19	2.03	537
												20	2.09	195
												21	1.99	562
		Parameters		Number (%)								25	2	239
												27	1.99	707
		Sex										29	2.1	652
			Male	29	0.537							31	1.96	734
			Female	25	46.3							35	2.01	519
			Total	54	1							37	1.98	328
		Ward										39	1.98	164
			ICU	32	0.5926							40	1.99	726
			Dialysis	5	0.0926							41	1.99	758
			OPD	3	0.0556							42	2.02	622
			Pedia	3	0.0555							43	1.99	469
			Other	11	0.2037							44	1.94	114
			Total	54	1							45	1.99	105
		Specimen										48	1.98	666
			Blood	11	0.2037							51	1.9	79
			urine	23	0.426							52	2.02	219
			ETA	12	0.2222							53	1.89	600
			Ca.tip	4	0.074							54	2	537
			Spotum	1	0.0185
			W.swab	3	0.0556		Blood		Urine	Ca. tip	Sputum	W. swab
			Total	45	1		11		23	4	1	3
				Gene	Initial Denaturaion ˚C/time	Cycling condition ˚C /Time				Final extention ˚C/Time
						Denaturatio	Anealing	Extention	Number of cycle
	sdrd disk dif	DDST	VITEK2
	45	28	28
				bla SHV	95˚C/5 min	94˚C/45 sec	59˚C/45sec	72˚C/45sec	35	72˚C/5 min
	ST DD	40	0.74
	DDST	28	0.5185	bla TEM	95˚C/5 min	94˚C/45 sec	58˚C/45sec	72˚C/45sec	35	72˚C/5 min
	VITEK 2	28	0.5185
							Genes	Number	Percentages				Genes	Number	Percentages
							bla SHV	25	0.893
							bla TEM	16	0.571				bla SHV	25	0.893
		Standard disk diffusion					bla SHVand TEM	16	0.571
													bla TEM	26	0.571
													bla SHV and TEM	26	0.571
S
								Antibiotic		R	I	S
								Amc		54 (100%)	0 (0%)	0(0%)
								AMC		54(100%)	0(0%)	0(0%)
								PTZ		35(64.8%)	3(5.55%)	16(29.6%)
								FOX		26(48.1%)	1(1.85%)	27(50%)
								CAZ		45(83.33%)	0(0%)	9(16.66%)
								CTX		41(75.9%)	0(0%)	13(24.1%)
								CPM		40(74.0%)	0(0%)	14(25.9%)
								ATM		38(70.37%)	0(0%)	16(29.63%)
								IPM		20(37.0%)	0(0%)	34(62.96%)
								MEM		20(37.0%)	0(0%)	34(62.96%)
								AN		26(48.1%)	0(0%)	28(51.9%)
								CM		30(55.55%)	1(1.85%)	23(42.6%)
								CIP		34(62.96%)	2(3.7%)	18(33.33%)
								TMP		30(55.55%)	0(0%)	24(44.44%)
		No	Standard disc diffusion			Double disk diffusion		VITEK2 System
			Positive		Negative	Positive	Negative	Positive	Negative
		54	40(74.0%)		14(26.0%)	28(51.85%)	26(48.15%)	28(51.85%)	26(48.15%)
									Resistance profile			Number of ESBL strains N=28
					Number of ESBL strains N=28
									Resistance to 6 antibiotics			3 (10.71%)
					7,40,41
									Resistance to 7 antibiotics			6 (21.42%)
					15,21,31,48,51,53
									Resistance to 8 antibiotics			3 (10.71%)
					10,29,54
									Resistance to 9 antibiotics			4 (14.28%)
					6,39,43,44
									Resistance to 10 antibiotics			2 (7.14%)
					27,35
									Resistance to 11 antibiotics			1 (3.57%)
					19
									Resistance to 12 antibiotics			2 (7.14%)
					42,45
									Resistance to13 antibiotics			3 (10.71%)
					12,37,52
									Resistance to 14 antibiotics			4 (14.28%)
					11,13,20,25
									MDR			28 (100%)
		Specimen		ESBL Positive n(%)		ESBL negative n(%)		Total n(%)
		Blood		6 (21.43%)		5 (19.23%)		11 (20.37%)
		Urine		10 (35.71%)		11 (42.30%)		21 (38.88%)
		ETA		7 (25.00%)		5 (19.23%)		12 (22.22%)
		CA.Tip		3 (10.71%)		1 (3.84%)		4 (7.40%)
		W. Swab		1 (3.57%)		1 (3.84%)		2 (3.70%)
		sputum		1 (3.57%)		3 (11.53%)		4 (7.70%)
		Total		28		26		54
						ESBL testing		ESBL screen +ve		ESBL screen -ve		Total
						ESBL confirmation +ve		28		0		28
						ESBL confirmation -ve		12		14		26
						Total		40		14		54
							Cephalosporin		Quinolones		Sulfonamide		Aminoglycosides		Carbapenems
			Micellaneous		Pemnicillin
							Ceftazidime		Ciprofloxacin		Sulfomixazole-Tri		Gentamicin		Imepenem
			Aztronam		Ampicillin		Cefoxitine						Amikacin		Meropenem
					Amocxiclav		Cefepime
							Cefotaxime
							Pepracillin/Tazo
				RESISTANCE TO GROUPS OF AB.
				1	18,9,23,36,46,47,49
				2	7
				3	14.17,31,40
				4	2.4.15.21,26,29,33,35,48,51,53
				5	5,6.10.19,27,28,39,41,43,44,54
				6	3,24,32,37,42,45,50
				7	11,12.13,16.18.20.22,25,30,34,38,52
							target gene		Nucleiotide		Amplicon size (bp)		Reference
							TEM-F
							TEM-R
						Traget gene		Nucleotide			Amp size		Reference
						TEM-F		5-TCCGCTATGAGACAATAACC-3			296
						TEM-R		3-ATAATACCGCACCACATAGCAG-5
						SHV-F		5-TACCATGAGCGATAACAGCG-3			450
						SHV-R		3-GATTTGCTGATTTCGCTCGG-5
						HV/ESBL	ESBL +ve	ESBL -ve	Total
						HV +ve	2	6	8
						HV -ve	26	20	46
						Total	28	26	54
					Resisitance profile			ESBL positive strains n=28
					Resisitance to 1 group			8 (14.81%)
					Resisitance to 2 groups			1 (1.85%)
					Resistance to 3 groups			4 (7.40%)
					Resistance to 4 groups			11 (20.37%)
					Resistance to 5 groups			11 (20.37%)
					Resistance to 6 groups			7 (12.96%)
					Resistance to 7 groups			12 (22.22%)
					MDR			0.8332
						AMC	PZT	FOX	CAZ	CTX	CPM	ATM	IPM	MEM	AN	CM	CIP	TMP
					AMP
						27	17	14	25	28	25	23	10	10	10	16	16	18
			K.pneumoia peoducing ESBL		28
						26	13	11	12	11	13	12	10	10	12	13	14	13
			K.pneumoia non-peoducing ESBL		26

## Sheet: MDR
										ESBL	MDR +	MDR -	Total
										positive	21	7	28
										negative	11	15	26
										Total	32	22	54

## Sheet: Abbrivation
	Abbrevations				Full name
	A. baumanni				Acinetobacter baumanni
	β-lamtamase				Beta lactamase enzyme
	bp				base pair
	DNA				Deoxy ribonucleic acid
	E. coli				Escherichia coli
	ESBL				Extended spectrum β-lactamase
	ICU				Intensive care unit
	KPC				Klebsiella pneumoniae carbapenemase
	K. pneumoniae				Klebsiella pneumoniae
	MIC				Minimum inhibitory concentration
	MDR				Multi drug resistance
	P. aeruginosa				pseudomonas aerugenosa
	PCR				Polymerase chainreaction
	rpm				Round per minute
	Spp.				Species
	S. aurous				Staphylococcus aurous
	UTI				Urinary tract infection
	cKpn				classical Klebsiella pneumonia
	hvKpn				Hypervirulent Klebsiella pneumoniae
	PLA				Pyogenic liver abcess
	Met-69				Methionine-69
	Arg-244				Arginine-244
	Asn-276				Asparagine-276
	Arg-275				Arginine-275
	Gly-238				Glycine-238
	Glu-240				glutamate-240
	Lys				Lysine
	Ser				Serine
	H. influenzae				Heamophilus infuenzae
	N. gonorrhoeae				Naisseria gonorrhoaeae
	RNA				Ribonucleic acid
